# Supplementary material for: Exposure to processing from ultraprocessed diets and in feeding studies
Source: Curr Res Food Sci. 2026 Jul 17;13:101504. doi: 10.1016/j.crfs.2026.101504 (PMC13400382; doi:10.1016/j.crfs.2026.101504)
Supplement: Multimedia component 4 [file mmc4.xlsx]

## Sheet: Sheet1
						Supplementary material 4: Nutritional data from Nutrition Facts labelling of foods of the model menus built using Processed Food Intake, PFI, 1-2 cateories and PFI 4 category. The foods are similar but differ in their PFI value.
						PFI 1-2
									Product		Nature's Own		Nature's Own		Minute Maid		PuroRaw		Sunmaid		Birdseye		Great Value		Holten's		Applegate		Great Value		Great Value		Activia		Royal Dansk
									Kellogg Bear naked granola honey oats		Butter bread		Hot dogs buns		Pinapple Orange		Dried Blueberries		Raisins		Meriterranean style blend		Southwest Corn		Smash Burger		Beef Hot Dog		Red Beans		2% Milk		Black Cherry		Butter Cookies
							DV	Unit	g	% DV		%DV												DV	g	% DV		%DV
						Serving		g	60		2 x 26g		53		12 fl oz		40g		40		116		125		112		47		130		240 mL		113g		34g		Serving g
						Calories		kcal	250		140		140		180		140		120		50		60		300		100		110	80	130	62	80		170		Calories
						Protein	50	grams	7	14	4	8	4	8	2	4	1	2	1	2	2	4	2	4	20	40	7	14	7	14	8	16	4	8	2	4	Protein
						Fiber	28	g	5	17.8571	0	0	1	3.57143		0	3	10.7143	2	7.14286	2	7.14286	2	7.14286	0	0	0	0	5	17.8571	0	0	0	0	1	3.57143	Fiber
						Vitamin A	900	mcg RAE	0			0		0		0		0		0		0		0		0		0		0		15		0		0	Vitamin A
						Vitamin C	90	mg	0			0		0	85	94.4444		0		0		0		0		0		0		0				0		0	Vitamin C
						Vitamin E	15	mg	0	0	0	0	0	0	0	0	0	0	0	0	0	0	0	0	0	0	0	0	0	0				0		0	Vitamin E
						Calcium	1300	mg	30	2.30769	60	4.61538	70	5.38462	30	2.30769	10	0.769231	20	1.53846	0	0	10	0.769231	12	0.923077	5	0.384615	40	3.07692		25	150	11.5385	0	0	Calcium
						Iron	18	mg	1.9	10.5556	0.6	3.33333	0.5	2.77778		0	0.4	2.22222	0.7	3.88889	0.6	3.33333	0.4	2.22222	2	11.1111	1	5.55556	2.2	12.2222		0	0	0	0.2	1.11111	Iron
						Potassium	4700	mg	200	4.25532	60	1.2766	60	1.2766	520	11.0638	70	1.48936	300	6.38298	160	3.40426	170	3.61702	327	6.95745	220	4.68085	440	9.3617		8	200	4.25532	30	0.638298	Potassium
						Magnesium	420	mg						0				0		0		0		0		0		0		0				0		0	Magnesium
										48.9757		17.2253		21.0104		111.816		17.1951		20.9532		17.8804		17.7513		58.9916		24.621		56.518		64		23.7938		9.32084
						Added sugar	50	g	8	8	4	8	3	6	0		0		0	0	0	0	0	0	0	0	0	0	1	2	0	0	6	12	9	18	Added sugar
						Saturated fat	20	g	1	5	0	0	0.5	2.5	0		0		0	0	0	0	0	0	10	50	3.5	17.5	0	0	3	15	1	5	6	30	Saturated fat
						Sodium	2300	mg	115	5	230	10	220	9.56522	25	1.08696	20	0.869565	10	0.434783	5	0.217391	330	14.3478	60	2.6087	480	20.8696	400	17.3913	130	5.65217	55	2.3913	45	1.95652	Sodium
										18		18		18.0652		1.08696	20	0.869565		0.434783		0.217391		14.3478		52.6087		38.3696		19.3913		20.6522		19.3913		49.9565
						NRF 9,3				30.9757		-0.774686		2.9452		110.729		16.3255		20.5184		17.6631		3.40351		6.38294		-13.7485		37.1267		43.3478		4.40248		-40.6357	NRF 9,4
						Sum 9				48.9757		17.2253		21.0104		111.816		17.1951		20.9532		17.8804		17.7513		58.9916		24.621		56.518		64		23.7938		9.32084	Sum 9
						Sum 3				18		18		18.0652		1.08696		0.869565		0.434783		0.217391		14.3478		52.6087		38.3696		19.3913		20.6522		19.3913		49.9565	Sum 3
						Fraction 3				0.268754		0.510996		0.462314		0.00962736		0.0481362		0.0203284		0.012012		0.446985		0.471403		0.609132		0.255454		0.243965		0.449028		0.842759	Fraction 4
						PFI 4
									Cheerious		Great Value		Nature's Own		Minute Maid		Great Value		Mariani		Birdseye		Del Monte		Extra Value		Bar S		Great Value		Chobani		Yoplait		Great Value
									Oats and Honey		White Round Top Bread		Perfectly…hot dogs buns		Cranberry, Apple, Raspberry		Dried Blueberries		Raisins		Roasted Potatoes and Green Beans		Southwest Corn		Beef Patties		Beef Franks		Chili Beans		Oat drink		Light Cherry		Butter Cookies
							DV		g	% DV		%DV												DV	g	% DV		%DV
						Serving g			54		2 x 26g		57		12 fl oz		40g		40		120		125		112		42		130g		240mL		6 oz		31g/2	178.667	Serving g
						Calories			220		140		160		180		140		120		90		60		300		120		110		120		80		80		Calories
						Protein	50		4	8	4	8	5	10	0	0	0	0	1	2	3	6	1	2	16	32	5	10	7	14	2	4	5	10	1	2	Protein
						Fiber	28		4	14.2857	0	0	1	3.57143			2	7.14286	1	3.57143	2	7.14286	2	7.14286	0	0	0	0	5	17.8571	1	3.57143	0	0	0	0	Fiber
						Vitamin A	900		90	10				0				0				0		4		0	0	0		0			190	21.1111		0	Vitamin A
						Vitamin C	90		9	10				0	85	94.4444		0		0		0		6		0	0	0		0		0		0		0	Vitamin C
						Vitamin E	20			0	0	0	0	0	0		0	0	0	0	0	0	0	0		0	0	0	0	0				0	0	0	Vitamin D
						Calcium	1300		130	10	60	4.61538	40	3.07692			10	0.769231	20	1.53846	70	5.38462		2	52	4	0	0	40	3.07692		20	210	16.1538	0	0	Calcium
						Iron	18		16.2	90	1.6	8.88889	0.6	3.33333			0.2	1.11111	0.8	4.44444	0.7	3.88889		2	3	16.6667		0	2.3	12.7778		0	0	0	0	0	Iron
						Potassium	4700		120	2.55319	0	0	60	1.2766	70	1.48936	60	1.2766	300	6.38298	320	6.80851	180	3.82979	384	8.17021		0	430	9.14894	0	0	260	5.53191	0	0	Potassium
						Magnesium	420			0				0				0				0				0		0		0				0		0	Magnesium
										144.839		21.5043		21.2583		95.9338		10.2998		17.9373		29.2249		26.9726		60.8369		10		56.8608		27.5714		52.7969		2
						Added sugar	50		15	15	2	0	7	14	38	76	20	40	0	0	0	0	0	0	0	0	0	0	0	0	8	16	1	2	3.5	7	Added sugar
						Saturated fat	20		0.5	2.5	0	0	1	5	0	0	0	0	0	0	1	5	0	0	10	50	4.5	22.5	0	0	0.5	2.5	0	0	2.25	11.25	Saturated fat
						Sodium	2300		240	10.4348	260	11.3043	260	11.3043	25	1.08696	0	0	0	0	270	11.7391	330	14.3478	610	26.5217	410	17.8261	470	20.4348	115	5	75	3.26087	35	1.52174	Sodium
										27.9348		11.3043		30.3043		77.087		40		0		16.7391		14.3478		76.5217		40.3261		20.4348		23.5		5.26087		19.7717
						NRF 9,3				116.904		10.1999		-9.04607		18.8468		-29.7002		17.9373		12.4857		12.6248		-15.6849		-30.3261		36.426		4.07143		47.536		-17.7717	NRF 9,4
																										15.6849
						Sum 9				144.839		21.5043		21.2583		95.9338		10.2998		17.9373		29.2249		26.9726		60.8369		10		56.8608		27.5714		52.7969		2	Sum 9
						Sum 3				27.9348		11.3043		30.3043		77.087		40		0		16.7391		14.3478		76.5217		40.3261		20.4348		23.5		5.26087		19.7717	Sum 3
						Fraction 3				0.161684		0.344554		0.587719		0.445536		0.795232		0		0.364179		0.53194		0.557095		0.801296		0.264372		0.46014		0.0906144		0.908138	Fraction 4
